# Supplementary material for: Design of a Porous Silicon Biosensor: Characterization, Modeling, and Application to the Indirect Detection of Bacteria
Source: Biosensors (Basel). 2024 Feb 17;14(2):104. doi: 10.3390/bios14020104 (PMC10886929; doi:10.3390/bios14020104)
Supplement: Supplementary file 1 [file biosensors-14-00104-s001.zip]

Archive with 1 entries (1 files):
- biosensors-2801995-supplementary.pdf
